# Supplementary material for: Profiles of 71 Human Milk Oligosaccharides and Novel Sub-Clusters of Type I Milk: Results from the Ulm SPATZ Health Study
Source: Nutrients. 2025 Jan 14;17(2):280. doi: 10.3390/nu17020280 (PMC11767774; doi:10.3390/nu17020280)
Supplement: Supplementary file 1 [file nutrients-17-00280-s001.zip]

Archive with 1 entries (1 files):
- nutrients-3375200-supplementary.pdf
